# Supplementary material for: Microbial Diversity and Cyanobacterial Production in Dziani Dzaha Crater Lake, a Unique Tropical Thalassohaline Environment
Source: PLoS One. 2017 Jan 3;12(1):e0168879. doi: 10.1371/journal.pone.0168879 (PMC5207672; doi:10.1371/journal.pone.0168879)
Supplement: S1 Table — Fifty-two alkaline lakes samples (ascending alphabetical order) were retrieved from literature for this study. (XLSX) [file pone.0168879.s003.xlsx]

## Sheet: Table S1
Leboulanger et al., Supplementary Information
S1 Table. Concentration of major dissolved anions, cations (mg/L), and alkalinity (TAL, mg/L eq. CO32-) in the fifty-two alkaline lakes samples (ascending alphabetical order) retrieved from literature for this study.
Lake	Na+	K+	Mg2+	Ca2+	SO42-	Cl-	TAL	cluster	reference
Chahannor	133998	1904	70.5	0	55042	89866	57000	outgroup	[1]
Pink	68191	723	120	5826	7142	109667	1360	outgroup	[2]
Red Rock	6078	485	30.1	37.7	72	5272	13800	I	[2]
West Twin	5200	313	14	57.1	72	5931	13800	I	[2]
Abijata (1966)	5980	207	1.46	2.4	1440	2670	13115	I	[3]
Shalla (1991)	6256	178	1.7	6.4	1565	1931	13298	I	[4]
Shalla (1966)	6801	199	1.46	2.4	1296	3120	13176	I	[3]
Shalla (1964)	6992	277	1.22	2	2400	2734	12810	I	[3]
Abijata (1991)	9568	379	0.486	4.8	2304	3135	19825	I	[4]
Nakuru	3312	234	1.7	0	96	1030	7442	I	[1]
Gnalinegurk	14236	1028	4.01	63.2	168	16379	19780	I	[2]
Werowrap	11205	653	8.02	47.4	278	11753	18720	I	[2]
Lonar Lake	2490	8.16	3.48	2.04	106	2300	444	II	[1]
Pyramid Lake	1720	118	114	9.3	280	2080	1430	II	[2]
Alchichica	2309	208	14.7	433	803	3095	1545	II	[1]
Atexcac	1769	91.5	42.9	561	169	3425	1415	II	[1]
Metahara	1807	67.1	0.972	4.4	1162	447	2837	II	[4]
Magadi	2645	468	0	4.4	1536	994	5124	II	[5]
Manyara	2507	0.39	1.94	2.8	480	1172	4758	II	[5]
Koka	31.1	5.46	10.4	46.4	19.2	7.81	159	II	[4]
Zwai	66	12.1	15.6	22.4	30.7	11.4	244	II	[4]
Chamo	167	30.4	17	12.8	81.6	60.7	732	II	[4]
Awassa (1991)	137	26.9	11.7	17.2	70.1	13.8	503	II	[4]
Abaya	210	17.2	7.78	18	85.4	39.4	572	II	[4]
Langano (1991)	363	21.1	5.59	10	111	130	763	II	[4]
Langano (hot spring)	587	39	3.16	4.8	720	447	921	II	[3]
Langano (1964)	444	24.9	5.35	6	173	167	872	II	[3]
Langano (1966)	439	22.6	2.19	4.8	121	188	915	II	[3]
Langano (1976)	473	26.5	2.19	5.2	38.4	185	829	II	[3]
Langano (hot spring bay)	430	23.4	3.4	5.6	189	188	915	II	[3]
Awassa (hot spring)	541	42.9	2.67	11.2	355	140	1586	II	[3]
Turkana_73_76	753	19.9	4.62	9.2	79.7	446	1190	II	[3]
Colongulac	6444	152	24.1	463	120	9391	5320	III	[2]
Doline	3887	164	241	200	1920	4864	311	III	[6]
Turquesa	5658	819	437	520	2880	9443	397	III	[6]
Reshitani (surface)	4209	585	6.8	7.6	576	426	10004	III	[5]
Big Momela (surface)	4807	702	10.2	8.4	1536	497	10248	III	[5]
Elmenteita	4497	141	0.097	2.81	192	2308	6800	III	[1]
Elmenteita	3795	273	0	0	288	1988	6527	III	[5]
Abijata (1976)	4460	191	1.22	3.2	28.8	1913	8424	III	[3]
Nakuru	7494	219	0.097	6	48	2039	19830	III	[5]
Sonachi	3226	352	0.194	2	76.8	440	9000	III	[1]
Mono Lake	39300	1800	44	4	13100	23000	39700	IV	[1]
Chitu	19872	1217	1.22	6.4	2026	3515	34953	IV	[4]
Bogoria	16886	215	0.194	8.4	96	3577	47670	IV	[1]
Burro Muerto	20907	3783	1725	480	3168	40186	397	Va	[6]
Grace	20300	229	1420	411	2680	34400	84	Va	[7]
O 'Grady	19600	551	1530	1380	5040	34200	48	Va	[7]
DeCourcey	19800	457	2090	745	4160	34400	47	Va	[7]
Mongers	19600	594	2030	735	4580	34300	85	Va	[7]
Cejas	14789	663	899	840	6912	21833	519	Vb	[6]
Seawater	10781	399	1284	412	2712	19353	120	Vb	[8]
Seawater	10800	392	1290	411	2712	19400	152	Vb	anonymous
Corangamite	11072	141	54.1	967	643	18787	1390	Vb	[2]
Dziani Dzaha (2009)	15290	2025	75.9	1.34	185	23567	10632	Vb	this study
Dziani Dzaha (2010)	22195	1275	109	1.48	237	27378	14457	Vb	this study
Dziani Dzaha (2011)	22149	1314	94.8	1.64	278	27938	13817	Vb	this study
References:
[1] Grant WD. Alkaline environments and biodiversity. In: Extremophiles [Gerday C, Glansdorff N, eds.] in Encyclopedia of Life Support Systems, 2006; UNESCO, EOLSS Publishers, Oxford, UK.
[2] Radke LC, Howard KWF, Gill PA. Chemical diversity in south-eastern Australian saline lakes. I: geochemical causes. Mar Freshwater Res. 2002; 53: 941-959
[3] Wood RB, Talling JF. Chemical and algal relationships in a salinity series of Ethiopian inland waters. Hydrobiologia. 1988; 158: 29-67
[4] Kebede E, Zinabu GM, Ahlgren I. The Ethiopian Rift Valley lakes: chemical characteristics of a salinity-alkalinity series. Hydrobiologia. 1994 288: 1-12
[5] Melack JM, Kilham P. Photosynthetic rates of phytoplankton in East African alkaline, saline lakes. Limnol Oceanogr. 1974; 19: 743-755
[6] Demergasso C, Casamayor EO, Chong G, Galleguillos P, Escudero L, Pedros-Alios C. Distribution of prokaryotic genetic diversity in athalassohaline lakes of the Atacama desert, Northern Chile. FEMS Microbiol Ecol. 2004; 48: 57-69
[7] Geddes MC, De Dekker P, Williams WD, Morton DW, Topping M. On the chemistry and biota of some saline lakes in Western Australia. Hydrobiologia. 1981; 82: 201-22
[8] Millero FJ, Feistel R, Wright DG, McDougall TJ. The composition of standard seawater and the definition of the reference-composition salinity scale. Deep Sea Res I. 2008; 55: 50-72
